# Supplementary material for: Preparing Data for Artificial Intelligence in Pathology with Clinical-Grade Performance
Source: Diagnostics (Basel). 2023 Oct 3;13(19):3115. doi: 10.3390/diagnostics13193115 (PMC10572440; doi:10.3390/diagnostics13193115)
Supplement: Supplementary file 1 [file diagnostics-13-03115-s001.zip]

Archive with 1 entries (1 files):
- diagnostics-2614561-supplementary.pdf
